# Supplementary material for: Global geographic patterns of heterospecific pollen receipt help uncover potential ecological and evolutionary impacts across plant communities worldwide
Source: Sci Rep. 2019 May 30;9:8086. doi: 10.1038/s41598-019-44626-0 (PMC6542810; doi:10.1038/s41598-019-44626-0)
Supplement: Supplementary file 1 — Dataset 1 [file 41598_2019_44626_MOESM1_ESM.xlsx]

## Sheet: Sheet1
Global geographic patterns of heterospecific pollen receipt help uncover potential ecological and evolutionary impacts across plant communities worldwide
Gerardo Arceo-Gómez, Amelia Schroeder, Cristopher Albor, Tia-Lynn Ashman, Tiffany Knight Joanne M. Bennett Brian Suarez and Victor Parra-Tabla
Citation	Family	Species	Duplicated	Continent	Country	Latitude	Longitude	Elevation (masl)	Average HP load size	Likelihhood of receiving HP	Flower Symmetry
Aizen & Rovere, 2010	Gesneriaceae	Asteranthera ovata	NO	South America	Argentina	-41.0167	-71.8333	1262.3	1.93704	1	Actinomorphic
Aizen & Rovere, 2010	Bignoniaceae	Campsidium valdivianum	NO	South America	Argentina	-41.0167	-71.8333	1262.3	0.0204492	1	Actinomorphic
Aizen & Rovere, 2010	Columelliaceae	Desfontainea spinosa	NO	South America	Argentina	-41.0167	-71.8333	1262.3	1.20829	1	Actinomorphic
Aizen & Rovere, 2010	Proteas	Embothrium coccineum	NO	South America	Argentina	-41.0167	-71.8333	1262.3	0.100584	1	Actinomorphic
Aizen & Rovere, 2010	Grossulariaceae	Escallonia rubra	NO	South America	Argentina	-41.0167	-71.8333	1262.3	0.026187	1	Actinomorphic
Aizen & Rovere, 2010	Onagraceae	Fuchsia magellanica	NO	South America	Argentina	-41.0167	-71.8333	1262.3	1.29772	1	Actinomorphic
Aizen & Rovere, 2010	Gesneriaceae	Mitraria coccinea	NO	South America	Argentina	-41.0167	-71.8333	1262.3	2.09563	1	Actinomorphic
Arceo-Gomez et al., 2016	Plantaginaceae	Angelonia angustifolia	NO	North America	Mexico	21.25	-89.5833	3	8.5	1	Zygomorphic
Arceo-Gomez et al., 2016	Plantaginaceae	Antirrhinum cornutum	NO	North America	United States	38.85	-122.383	694.6	16.09	1	Zygomorphic
Arceo-Gomez et al., 2016	Malvaceae	Cienfuegosia yucatanensis	NO	North America	Mexico	21.25	-89.5833	3	4.09	1	Actinomorphic
Arceo-Gomez et al., 2016	Lythraceae	Cuphea gaumeri	NO	North America	Mexico	21.25	-89.5833	3	0.59	1	Zygomorphic
Arceo-Gomez et al., 2016	Ranunculaceae	Delphinium nuttallianum	NO	North America	United States	38.85	-122.383	694.6	133.2	1	Zygomorphic
Arceo-Gomez et al., 2016	Cistaceae	Fumana baetica	NO	Europe	Spain	37.9333	-2.83333	1681.2	9.1	1	Actinomorphic
Arceo-Gomez et al., 2016	Cistaceae	Fumana paradoxa	NO	Europe	Spain	37.9333	-2.83333	1681.2	9.4	1	Actinomorphic
Arceo-Gomez et al., 2016	Cistaceae	Helianthemum appeninum	NO	Europe	Spain	37.9333	-2.83333	1681.2	14.3	1	Actinomorphic
Arceo-Gomez et al., 2016	Cistaceae	Helianthemum cinereum	NO	Europe	Spain	37.9333	-2.83333	1681.2	2	1	Actinomorphic
Arceo-Gomez et al., 2016	Phyrmaceae	Mimulus guttatus	NO	North America	United States	38.85	-122.383	694.6	22.1	1	Zygomorphic
Arceo-Gomez et al., 2016	Phyrmaceae	Mimulus nudatus	NO	North America	United States	38.85	-122.383	694.6	17.1	1	Zygomorphic
Arceo-Gomez et al., 2016	Malvaceae	Sida acuta	NO	North America	Mexico	21.25	-89.5833	3	0.81	1	Actinomorphic
Arceo-Gomez et al., 2016	Lamiaceae	Sideritis incana	NO	Europe	Spain	37.9333	-2.83333	1681.2	0.04	1	Zygomorphic
Arceo-Gomez et al., 2016	Caryophyllaceae	Silene colorata	NO	Europe	Spain	37.9333	-2.83333	1681.2	11.6	1	Actinomorphic
Arceo-Gomez et al., 2016	Caryophyllaceae	Silene lasiostyla	NO	Europe	Spain	37.9333	-2.83333	1681.2	18.5	1	Actinomorphic
Arceo-Gomez et al., 2016	Lamiaceae	Teucrium polium	NO	Europe	Spain	37.9333	-2.83333	1681.2	0.75	1	Zygomorphic
Arceo-Gomez et al., 2016	Lamiaceae	Thymus orospedanus	NO	Europe	Spain	37.9333	-2.83333	1681.2	0.3	1	Zygomorphic
Arceo-Gomez et al., 2016	Liliaceae	Triteleia peduncularis	NO	North America	United States	38.85	-122.383	694.6	191.5	1	Actinomorphic
Arceo-Gomez et al., 2016	Liliaceae	Zigadenus venenosus	NO	North America	United States	38.85	-122.383	694.6	10.6	1	Actinomorphic
Caruso, 1999	Polemoniaceae	Ipomnopsis aggregata	NO	North America	United States	38.9595	-106.99	2895.1	7.3835	1	Actinomorphic
Daniels, Unpublished	Rosaceae	Agrimonia pubescens	NO	North America	United States	36.1474	-82.0466	1002.6	22.1	1	Actinomorphic
Daniels, Unpublished	Ranunculaceae	Anemone virginiana	NO	North America	United States	36.1474	-82.0466	1002.6	0.1	1	Actinomorphic
Daniels, Unpublished	Brassicaceae	Barbarea vulgaris	NO	North America	United States	36.1474	-82.0466	1002.6	2.29	1	Actinomorphic
Daniels, Unpublished	Asteraceae	Chrysanthemum leucanthemum	NO	North America	United States	36.1474	-82.0466	1002.6	1.475	1	Actinomorphic
Daniels, Unpublished	Lamiaceae	Clinopodium vulgare	NO	North America	United States	36.1474	-82.0466	1002.6	3.2041	1	Zygomorphic
Daniels, Unpublished	Asteraceae	Crepis capillaris	NO	North America	United States	36.1474	-82.0466	1002.6	2.04442	1	Actinomorphic
Daniels, Unpublished	Apiaceae	Daucus carota	NO	North America	United States	36.1474	-82.0466	1002.6	1.16	1	Actinomorphic
Daniels, Unpublished	Caryophyllaceae	Dianthus armeria	NO	North America	United States	36.1474	-82.0466	1002.6	0.97359	1	Actinomorphic
Daniels, Unpublished	Asteraceae	Erigeron sp	NO	North America	United States	36.1474	-82.0466	1002.6	0.460541	1	Actinomorphic
Daniels, Unpublished	Rubiaceae	Gallium mollugo	NO	North America	United States	36.1474	-82.0466	1002.6	0.444419	1	Actinomorphic
Daniels, Unpublished	Lamiaceae	Glechoma hederacea	NO	North America	United States	36.1474	-82.0466	1002.6	0.21383	1	Zygomorphic
Daniels, Unpublished	Primulaceae	Lysimachia ciliata	NO	North America	United States	36.1474	-82.0466	1002.6	10.7087	1	Actinomorphic
Daniels, Unpublished	NA	NA	NO	North America	United States	36.1474	-82.0466	1002.6	1.93806	1	NA
Daniels, Unpublished	Rosaceae	Potentilla recta	NO	North America	United States	36.1474	-82.0466	1002.6	2.36182	1	Actinomorphic
Daniels, Unpublished	Rosaceae	Rosa multiflora	NO	North America	United States	36.1474	-82.0466	1002.6	7.7387	1	Actinomorphic
Daniels, Unpublished	Rosaceae	Rubus argutus	NO	North America	United States	36.1474	-82.0466	1002.6	5.18273	1	Actinomorphic
Daniels, Unpublished	Caryophyllaceae	Silene latifolia	NO	North America	United States	36.1474	-82.0466	1002.6	11.94	1	Actinomorphic
Daniels, Unpublished	Fabaceae	Trifolium campestre	NO	North America	United States	36.1474	-82.0466	1002.6	0.502	1	Zygomorphic
Daniels, Unpublished	Scrophulariaceae	Verbascum thapsus	NO	North America	United States	36.1474	-82.0466	1002.6	19.74	1	Zygomorphic
Daniels, Unpublished	Fabaceae	Vicia sativa	NO	North America	United States	36.1474	-82.0466	1002.6	3.79	1	Zygomorphic
Delmas et al., 2016	Ericaceae	Rhododendron ferrugineum	NO	Europe	France	42.7753	1.92917	1641.5	5.6	1	Actinomorphic
Dorken & Eckert, 2001	Lythraceae	Decodon verticillatus	NO	North America	United States	43.9654	-70.8227	176.8	19.77	1	Actinomorphic
Duncan et al., 2004	Asphodelaceae	Dianella revoluta	NO	Australia	Australia	-33.6335	146.556	204.2	57.0756	1	Zygomorphic
Emer et al., 2015	Brassicaceae	Alliaria petiolata	NO	Europe	England	51.45	-2.58333	12.1	0	0	Actinomorphic
Emer et al., 2015	Apiaceae	Angelica sylvestris	NO	Europe	England	51.45	-2.58333	12.1	298.778	1	Actinomorphic
Emer et al., 2015	Apiaceae	Anthriscus sylvestris	NO	Europe	England	51.45	-2.58333	12.1	0	0	Zygomorphic
Emer et al., 2015	Compositae	Arctium minus	NO	Europe	England	51.45	-2.58333	12.1	9.059	1	Actinomorphic
Emer et al., 2015	Compositae	Artemisia vulgaris	NO	Europe	England	51.45	-2.58333	12.1	0	0	Actinomorphic
Emer et al., 2015	Compositae	Bellis perennis	NO	Europe	England	51.45	-2.58333	12.1	3.417	1	Actinomorphic
Emer et al., 2015	Brassicaceae	Brassica napus	NO	Europe	England	51.45	-2.58333	12.1	6.2	1	Actinomorphic
Emer et al., 2015	Brassicaceae	Brassica sp	NO	Europe	England	51.45	-2.58333	12.1	1	1	Actinomorphic
Emer et al., 2015	Brassicaceae	Brassica sp1	NO	Europe	England	51.45	-2.58333	12.1	67	1	Actinomorphic
Emer et al., 2015	Brassicaceae	Brassica sp2	NO	Europe	England	51.45	-2.58333	12.1	0.333	1	Actinomorphic
Emer et al., 2015	Scrophulariaceae	Buddleja davidii	NO	Europe	England	51.45	-2.58333	12.1	2.231	1	Actinomorphic
Emer et al., 2015	Convolvulaceae	Calystegia sepium	NO	Europe	England	51.45	-2.58333	12.1	368.525	1	Actinomorphic
Emer et al., 2015	Brassicaceae	Capsella bursa-pastoris	NO	Europe	England	51.45	-2.58333	12.1	5.048	1	Actinomorphic
Emer et al., 2015	Compositae	Centaurea nigra	NO	Europe	England	51.45	-2.58333	12.1	11.124	1	Actinomorphic
Emer et al., 2015	Onagraceae	Chamerion angustifolium	NO	Europe	England	51.45	-2.58333	12.1	129	1	Zygomorphic
Emer et al., 2015	Onagraceae	Circaea lutetiana	NO	Europe	England	51.45	-2.58333	12.1	16.904	1	Zygomorphic
Emer et al., 2015	Compositae	Cirsium arvense	NO	Europe	England	51.45	-2.58333	12.1	23.323	1	Actinomorphic
Emer et al., 2015	Compositae	Cirsium palustre	NO	Europe	England	51.45	-2.58333	12.1	19.599	1	Actinomorphic
Emer et al., 2015	Compositae	Cirsium vulgare	NO	Europe	England	51.45	-2.58333	12.1	71.367	1	Actinomorphic
Emer et al., 2015	Ranunculaceae	Clematis vitalba	NO	Europe	England	51.45	-2.58333	12.1	4	1	Actinomorphic
Emer et al., 2015	Caprifoliaceae	Dipsacus fullonum	NO	Europe	England	51.45	-2.58333	12.1	22.583	1	Actinomorphic
Emer et al., 2015	Caprifoliaceae	Dipsacus pilosus	NO	Europe	England	51.45	-2.58333	12.1	5	1	Actinomorphic
Emer et al., 2015	Onagraceae	Epilobium hirsutum	NO	Europe	England	51.45	-2.58333	12.1	59.976	1	Actinomorphic
Emer et al., 2015	Onagraceae	Epilobium montanum	NO	Europe	England	51.45	-2.58333	12.1	0.5	1	Actinomorphic
Emer et al., 2015	Onagraceae	Epilobium parviflorum	NO	Europe	England	51.45	-2.58333	12.1	20.156	1	Actinomorphic
Emer et al., 2015	Compositae	Eupatorium cannabinum	NO	Europe	England	51.45	-2.58333	12.1	22.222	1	Actinomorphic
Emer et al., 2015	Rosaceae	Filipendula ulmaria	NO	Europe	England	51.45	-2.58333	12.1	2.444	1	Actinomorphic
Emer et al., 2015	Geraniaceae	Geranium columbinum	NO	Europe	England	51.45	-2.58333	12.1	26.1	1	Actinomorphic
Emer et al., 2015	Geraniaceae	Geranium robertianum	NO	Europe	England	51.45	-2.58333	12.1	7.111	1	Actinomorphic
Emer et al., 2015	Rosaceae	Geum urbanum	NO	Europe	England	51.45	-2.58333	12.1	0.889	1	Actinomorphic
Emer et al., 2015	Apiaceae	Heracleum sphondylium	NO	Europe	England	51.45	-2.58333	12.1	4.554	1	Actinomorphic
Emer et al., 2015	Hypericaceae	Hypericum tetrapterum	NO	Europe	England	51.45	-2.58333	12.1	2.595	1	Actinomorphic
Emer et al., 2015	Compositae	Hypochaeris radicata	NO	Europe	England	51.45	-2.58333	12.1	9.446	1	Actinomorphic
Emer et al., 2015	Lamiaceae	Lamium album	NO	Europe	England	51.45	-2.58333	12.1	1.375	1	Zygomorphic
Emer et al., 2015	Verbenaceae	Lantana camara	NO	Europe	England	51.45	-2.58333	12.1	10	1	Zygomorphic
Emer et al., 2015	Compositae	Lapsana communis	NO	Europe	England	51.45	-2.58333	12.1	0.5	1	Actinomorphic
Emer et al., 2015	Malvaceae	Malva sylvestris	NO	Europe	England	51.45	-2.58333	12.1	39	1	Actinomorphic
Emer et al., 2015	Compositae	Matricaria matricarioides	NO	Europe	England	51.45	-2.58333	12.1	1.607	1	Actinomorphic
Emer et al., 2015	Caryophyllaceae	Myosoton aquaticum	NO	Europe	England	51.45	-2.58333	12.1	5.778	1	Actinomorphic
Emer et al., 2015	Polygonaceae	Polygonum aviculare	NO	Europe	England	51.45	-2.58333	12.1	0	0	Actinomorphic
Emer et al., 2015	Compositae	Pulicaria dysenterica	NO	Europe	England	51.45	-2.58333	12.1	0.556	1	Actinomorphic
Emer et al., 2015	Ranunculaceae	Ranunculus repens	NO	Europe	England	51.45	-2.58333	12.1	9.173	1	Actinomorphic
Emer et al., 2015	Rosaceae	Rosa pimpinellifolia	NO	Europe	England	51.45	-2.58333	12.1	0	0	Actinomorphic
Emer et al., 2015	Rosaceae	Rubus fruticosus	NO	Europe	England	51.45	-2.58333	12.1	4.57	1	Actinomorphic
Emer et al., 2015	Rosaceae	Rubus sp1	NO	Europe	England	51.45	-2.58333	12.1	23.833	1	Actinomorphic
Emer et al., 2015	Compositae	Senecio erucifolius	NO	Europe	England	51.45	-2.58333	12.1	13.333	1	Actinomorphic
Emer et al., 2015	Compositae	Senecio jacobaea	NO	Europe	England	51.45	-2.58333	12.1	10.463	1	Actinomorphic
Emer et al., 2015	Caryophyllaceae	Silene dioica	NO	Europe	England	51.45	-2.58333	12.1	85	1	Actinomorphic
Emer et al., 2015	Solanaceae	Solanum dulcamara	NO	Europe	England	51.45	-2.58333	12.1	0	0	Actinomorphic
Emer et al., 2015	Compositae	Sonchus asper	NO	Europe	England	51.45	-2.58333	12.1	10.143	1	Actinomorphic
Emer et al., 2015	Compositae	Sonchus oleraceus	NO	Europe	England	51.45	-2.58333	12.1	0.5	1	Actinomorphic
Emer et al., 2015	Lamiaceae	Stachys palustris	NO	Europe	England	51.45	-2.58333	12.1	2.292	1	Zygomorphic
Emer et al., 2015	Lamiaceae	Stachys sylvatica	NO	Europe	England	51.45	-2.58333	12.1	6.194	1	Zygomorphic
Emer et al., 2015	Caryophyllaceae	Stellaria media	NO	Europe	England	51.45	-2.58333	12.1	0	0	Actinomorphic
Emer et al., 2015	Leguminosae	Trifolium dubium	NO	Europe	England	51.45	-2.58333	12.1	4.167	1	Zygomorphic
Emer et al., 2015	Compositae	Tripleurospermum inodorum	NO	Europe	England	51.45	-2.58333	12.1	0	0	Actinomorphic
Emer et al., 2015	Leguminosae	Vicia sepium	NO	Europe	England	51.45	-2.58333	12.1	0	0	Zygomorphic
Fang & Huang, 2013	Compositae	Achillea wilsoniana	NO	Asia	China	27.9014	99.6381	3336	0.0666667	1	Actinomorphic
Fang & Huang, 2013	Campanulaceae	Adenophora capillaris	NO	Asia	China	27.9014	99.6381	3336	0.6	1	Actinomorphic
Fang & Huang, 2013	Campanulaceae	Adenophora jasionifolia	NO	Asia	China	27.9014	99.6381	3336	20.3333	1	Actinomorphic
Fang & Huang, 2013	Campanulaceae	Adenophora khasiana	NO	Asia	China	27.9014	99.6381	3336	20.0667	1	Actinomorphic
Fang & Huang, 2013	Lamiaceae	Ajuga forrestii	NO	Asia	China	27.9014	99.6381	3336	2.93333	1	Zygomorphic
Fang & Huang, 2013	Amaryllidaceae	Allium atrosanguineum	NO	Asia	China	27.9014	99.6381	3336	1	1	Actinomorphic
Fang & Huang, 2013	Amaryllidaceae	Allium macranthum	NO	Asia	China	27.9014	99.6381	3336	2.93333	1	Actinomorphic
Fang & Huang, 2013	Amaryllidaceae	Allium wallichii	NO	Asia	China	27.9014	99.6381	3336	1.93333	1	Actinomorphic
Fang & Huang, 2013	Caryophyllaceae	Arenaria yunnanensis	NO	Asia	China	27.9014	99.6381	3336	14.6667	1	Actinomorphic
Fang & Huang, 2013	Compositae	Aster diplostephioides	NO	Asia	China	27.9014	99.6381	3336	0.4	1	Actinomorphic
Fang & Huang, 2013	Compositae	Aster oreophilus	NO	Asia	China	27.9014	99.6381	3336	0.933333	1	Actinomorphic
Fang & Huang, 2013	Compositae	Aster sp	NO	Asia	China	27.9014	99.6381	3336	0	0	Actinomorphic
Fang & Huang, 2013	Leguminosae	Astragalus pullus	NO	Asia	China	27.9014	99.6381	3336	0	0	Zygomorphic
Fang & Huang, 2013	Caryophyllaceae	Cerastium glomeratum	NO	Asia	China	27.9014	99.6381	3336	2.73333	1	Actinomorphic
Fang & Huang, 2013	Ranunculaceae	Cimicifuga yunnanensis	NO	Asia	China	27.9014	99.6381	3336	1.86667	1	Actinomorphic
Fang & Huang, 2013	Compositae	Cirsium eriophoroides	NO	Asia	China	27.9014	99.6381	3336	15.7333	1	Actinomorphic
Fang & Huang, 2013	Lamiaceae	Clinopodium megalanthum	NO	Asia	China	27.9014	99.6381	3336	4.66667	1	Zygomorphic
Fang & Huang, 2013	Lamiaceae	Clinopodium repens	NO	Asia	China	27.9014	99.6381	3336	4.46667	1	Zygomorphic
Fang & Huang, 2013	Campanulaceae	Cyananthus delavayi	NO	Asia	China	27.9014	99.6381	3336	2.8	1	Actinomorphic
Fang & Huang, 2013	Boraginaceae	Cynoglossum amabile	NO	Asia	China	27.9014	99.6381	3336	0.133333	1	Actinomorphic
Fang & Huang, 2013	Caprifoliaceae	Dipsacus asperoides	NO	Asia	China	27.9014	99.6381	3336	5.6	1	Actinomorphic
Fang & Huang, 2013	Caprifoliaceae	Dipsacus chinensis	NO	Asia	China	27.9014	99.6381	3336	9.06667	1	Actinomorphic
Fang & Huang, 2013	Lamiaceae	Elsholtzia densa	NO	Asia	China	27.9014	99.6381	3336	0.0666667	1	Zygomorphic
Fang & Huang, 2013	Onagraceae	Epilobium tibetanum	NO	Asia	China	27.9014	99.6381	3336	1.6	1	Actinomorphic
Fang & Huang, 2013	Lamiaceae	Galeopsis bifida	NO	Asia	China	27.9014	99.6381	3336	0.533333	1	Zygomorphic
Fang & Huang, 2013	Gentianaceae	Gentiana atuntsiensis	NO	Asia	China	27.9014	99.6381	3336	0	0	Actinomorphic
Fang & Huang, 2013	Gentianaceae	Gentiana crassicaulis	NO	Asia	China	27.9014	99.6381	3336	0	0	Actinomorphic
Fang & Huang, 2013	Gentianaceae	Gentiana haynaldii	NO	Asia	China	27.9014	99.6381	3336	20.9333	1	Actinomorphic
Fang & Huang, 2013	Geraniaceae	Geranium delavaryi	NO	Asia	China	27.9014	99.6381	3336	15.4667	1	Actinomorphic
Fang & Huang, 2013	Geraniaceae	Geranium sibiricum	NO	Asia	China	27.9014	99.6381	3336	1.06667	1	Actinomorphic
Fang & Huang, 2013	Gentianaceae	Halenia elliptica	NO	Asia	China	27.9014	99.6381	3336	0.933333	1	Actinomorphic
Fang & Huang, 2013	Compositae	Ixeridium biparum	NO	Asia	China	27.9014	99.6381	3336	3.73333	1	Actinomorphic
Fang & Huang, 2013	Compositae	Ligularia lankongensis	NO	Asia	China	27.9014	99.6381	3336	40.3333	1	Actinomorphic
Fang & Huang, 2013	Lamiaceae	Mentha haplocalyx	NO	Asia	China	27.9014	99.6381	3336	1.66667	1	Actinomorphic
Fang & Huang, 2013	Boraginaceae	Microula sikkimensis	NO	Asia	China	27.9014	99.6381	3336	0.133333	1	Actinomorphic
Fang & Huang, 2013	Lamiaceae	Nepeta laevigata	NO	Asia	China	27.9014	99.6381	3336	0.2	1	Zygomorphic
Fang & Huang, 2013	Lamiaceae	Nepeta stewartiana	NO	Asia	China	27.9014	99.6381	3336	1	1	Zygomorphic
Fang & Huang, 2013	Boraginaceae	Onosma confertum	NO	Asia	China	27.9014	99.6381	3336	0	0	Actinomorphic
Fang & Huang, 2013	Lamiaceae	Origanum vulgare	NO	Asia	China	27.9014	99.6381	3336	8.2	1	Zygomorphic
Fang & Huang, 2013	Orobanchaceae	Pedicularis dichotoma	NO	Asia	China	27.9014	99.6381	3336	1.13333	1	Zygomorphic
Fang & Huang, 2013	Lamiaceae	Phlomis forrestii	NO	Asia	China	27.9014	99.6381	3336	0.6	1	Zygomorphic
Fang & Huang, 2013	Compositae	Picris hieracioides	NO	Asia	China	27.9014	99.6381	3336	0	0	Actinomorphic
Fang & Huang, 2013	Apiaceae	Pimpinella diversifolia	NO	Asia	China	27.9014	99.6381	3336	0.933333	1	Actinomorphic
Fang & Huang, 2013	Pinaceae	Pinus spp	NO	Asia	China	27.9014	99.6381	3336	0	0	Actinomorphic
Fang & Huang, 2013	Apiaceae	Pleurospermum davidii	NO	Asia	China	27.9014	99.6381	3336	0	0	Actinomorphic
Fang & Huang, 2013	Polygonaceae	Polygonum macrophyllum	NO	Asia	China	27.9014	99.6381	3336	0.933333	1	Actinomorphic
Fang & Huang, 2013	Polygonaceae	Polygonum runcinatum	NO	Asia	China	27.9014	99.6381	3336	2.06667	1	Actinomorphic
Fang & Huang, 2013	Polygonaceae	Polygonum sinomontanum	NO	Asia	China	27.9014	99.6381	3336	1.2	1	Actinomorphic
Fang & Huang, 2013	Rosaceae	Potentilla griffithii	NO	Asia	China	27.9014	99.6381	3336	0	0	Actinomorphic
Fang & Huang, 2013	Rosaceae	Potentilla lancinata	NO	Asia	China	27.9014	99.6381	3336	0	0	Actinomorphic
Fang & Huang, 2013	Primulaceae	Primula secundiflora	NO	Asia	China	27.9014	99.6381	3336	0	0	Actinomorphic
Fang & Huang, 2013	Caprifoliaceae	Pterocephalus hookeri	NO	Asia	China	27.9014	99.6381	3336	1.46667	1	Actinomorphic
Fang & Huang, 2013	Lamiaceae	Scutellaria hypericifolia	NO	Asia	China	27.9014	99.6381	3336	0.533333	1	Zygomorphic
Fang & Huang, 2013	Caryophyllaceae	Silene gracilicaulis	NO	Asia	China	27.9014	99.6381	3336	1.73333	1	Actinomorphic
Fang & Huang, 2013	Caryophyllaceae	Silene yunnanensis	NO	Asia	China	27.9014	99.6381	3336	0.466667	1	Actinomorphic
Fang & Huang, 2013	Rosaceae	Spenceria ramalana	NO	Asia	China	27.9014	99.6381	3336	1.13333	1	Actinomorphic
Fang & Huang, 2013	Lamiaceae	Stachys kouyangensis	NO	Asia	China	27.9014	99.6381	3336	2.8	1	Zygomorphic
Fang & Huang, 2013	Caryophyllaceae	Stellaria yunnanensis	NO	Asia	China	27.9014	99.6381	3336	8.13333	1	Actinomorphic
Fang & Huang, 2013	Gentianaceae	Swertia forrestii	NO	Asia	China	27.9014	99.6381	3336	3.4	1	Actinomorphic
Fang & Huang, 2013	Ranunculaceae	Thalictrum delavayi	NO	Asia	China	27.9014	99.6381	3336	0.0666667	1	Actinomorphic
Fang & Huang, 2013	Leguminosae	Tibetia himalaica	NO	Asia	China	27.9014	99.6381	3336	0	0	Zygomorphic
Fang & Huang, 2013	Leguminosae	Vicia cracca	NO	Asia	China	27.9014	99.6381	3336	0.266667	1	Zygomorphic
Fang & Huang, 2013	Leguminosae	Vicia nummularia	NO	Asia	China	27.9014	99.6381	3336	0	0	Zygomorphic
Feinsinger et al., 1986	Gesneriaceae	Besleria triflora	NO	North America	Costa Rica	10.3017	-84.8028	1503.5	74	1	Actinomorphic
Feinsinger et al., 1986	Gesneriaceae	Drymonia rubra	NO	North America	Costa Rica	10.3017	-84.8028	1503.5	24.867	1	Zygomorphic
Feinsinger et al., 1986	Acanthaceae	Hansteinia blepharorachis	NO	North America	Costa Rica	10.3017	-84.8028	1503.5	1.3	1	Actinomorphic
Feinsinger et al., 1986	Acanthaceae	Razisea spicata	NO	North America	Costa Rica	10.3017	-84.8028	1503.5	2.033	1	Zygomorphic
Jakobsson et al., 2008	Liliaceae	Asphodelus aestivus	NO	Europe	Spain	39.8008	3.11599	1	0.61	1	Actinomorphic
Jakobsson et al., 2008	Fabaceae	Dorycnium hirsutum	NO	Europe	Spain	39.8008	3.11599	1	5.84	1	Zygomorphic
Jakobsson et al., 2008	Asteraceae	Helichrysum stoechas	NO	Europe	Spain	39.7167	3.21667	39.9	5.848	1	Actinomorphic
Larson et al., 2006	Onagraceae	Calylophus serrulatus	NO	North America	United States	46.9667	-103.45	713.8	0.255	1	Actinomorphic
Larson et al., 2006	Campanulaceae	Campanula rotundifolia	NO	North America	United States	46.9667	-103.45	713.8	0.205	1	Actinomorphic
Larson et al., 2006	Malvaceae	Sphaeralcea coccinea	NO	North America	United States	46.9667	-103.45	713.8	0.395	1	Actinomorphic
Masters & Emery, 2015	Brassicaceae	Cardamine concatenata	NO	North America	United States	38.2433	-85.6982	134.8	6.64	1	Actinomorphic
Masters & Emery, 2015	Portulacaceae	Claytonia virginica	NO	North America	United States	38.2433	-85.6982	134.8	2.03	1	Actinomorphic
McKinney & Goodell, 2010	Geraniaceae	Geranium maculatum	NO	North America	United States	39.8948	-82.9141	221.1	1.5	1	Actinomorphic
Montgomery & Rathcke, 2011	Fabaceae	Astragalus crassicarpus	NO	North America	United States	42.709	-96.579	407.4	0.8	1	Zygomorphic
Montgomery & Rathcke, 2011	Fabaceae	Astragalus lotiflorus	NO	North America	United States	42.709	-96.579	407.4	0.4	1	Zygomorphic
Montgomery & Rathcke, 2011	Scrophulariaceae	Castilleja sessiliflora	NO	North America	United States	42.709	-96.579	407.4	22.2	1	Zygomorphic
Montgomery & Rathcke, 2011	Rhamnaceae	Ceanothus americanus	NO	North America	United States	42.709	-96.579	407.4	5	1	Zygomorphic
Montgomery & Rathcke, 2011	Santalaceae	Comandra umbellata	NO	North America	United States	42.709	-96.579	407.4	1.4	1	Actinomorphic
Montgomery & Rathcke, 2011	Asteraceae	Erigeron strigosus	NO	North America	United States	42.709	-96.579	407.4	2	1	Actinomorphic
Montgomery & Rathcke, 2011	Euphorbiaceae	Euphorbia esula	NO	North America	United States	42.709	-96.579	407.4	4.7	1	Actinomorphic
Montgomery & Rathcke, 2011	Onagraceae	Gaura coccinea	NO	North America	United States	42.709	-96.579	407.4	29.8	1	Zygomorphic
Montgomery & Rathcke, 2011	Linaceae	Linum rigidum	NO	North America	United States	42.709	-96.579	407.4	95.9	1	Actinomorphic
Montgomery & Rathcke, 2011	Boraginaceae	Lithospermum canescens	NO	North America	United States	42.709	-96.579	407.4	1.4	1	Actinomorphic
Montgomery & Rathcke, 2011	Boraginaceae	Lithospermum incisum	NO	North America	United States	42.709	-96.579	407.4	1.8	1	Actinomorphic
Montgomery & Rathcke, 2011	Fabaceae	Medicago lupulina	NO	North America	United States	42.709	-96.579	407.4	1.3	1	Zygomorphic
Montgomery & Rathcke, 2011	Asteraceae	Nothocalais cuspidata	NO	North America	United States	42.709	-96.579	407.4	8.2	1	Actinomorphic
Montgomery & Rathcke, 2011	Scrophulariaceae	Penstemon albidus	NO	North America	United States	42.709	-96.579	407.4	13.4	1	Zygomorphic
Montgomery & Rathcke, 2011	Polemoniaceae	Phlox pilosa	NO	North America	United States	42.709	-96.579	407.4	2	1	Actinomorphic
Montgomery & Rathcke, 2011	Fabaceae	Psoralea esculenta	NO	North America	United States	42.709	-96.579	407.4	15.1	1	Zygomorphic
Montgomery & Rathcke, 2011	Lamiaceae	Scutellaria parvula	NO	North America	United States	42.709	-96.579	407.4	8.1	1	Zygomorphic
Montgomery & Rathcke, 2011	Asteraceae	Senecio plattensis	NO	North America	United States	42.709	-96.579	407.4	2.9	1	Actinomorphic
Montgomery & Rathcke, 2011	Brassicaceae	Sisymbrium loeselii	NO	North America	United States	42.709	-96.579	407.4	20.3	1	Actinomorphic
Montgomery & Rathcke, 2011	Iridaceae	Sisyrinchium campestre	NO	North America	United States	42.709	-96.579	407.4	2.8	1	Actinomorphic
Montgomery & Rathcke, 2011	Asteraceae	Tragopogon dubius	NO	North America	United States	42.709	-96.579	407.4	7.4	1	Actinomorphic
Montgomery & Rathcke, 2011	Violaceae	Viola pedatifida	NO	North America	United States	42.709	-96.579	407.4	49.1	1	Zygomorphic
Muchhala, 2006	Campanulaceae	Burmeistera borjensis	NO	South America	Ecuador	-0.583333	-77.8833	2085.6	0	0	Zygomorphic
Muchhala, 2006	Campanulaceae	Burmeistera ceratocarpa	NO	South America	Ecuador	-0.583333	-77.8833	2085.6	28.4839	1	Zygomorphic
Muchhala, 2006	Campanulaceae	Burmeistera cyclostigmata	NO	South America	Ecuador	0.833333	-78.1167	2093.5	0	0	Zygomorphic
Muchhala, 2006	Campanulaceae	Burmeistera cylindrocarpa	NO	South America	Ecuador	-0.0166667	-78.6833	2294.5	8	1	Zygomorphic
Muchhala, 2006	Campanulaceae	Burmeistera rubrosepala	NO	South America	Ecuador	-0.0166667	-78.6333	2666.5	0	0	Zygomorphic
Muchhala, 2006	Campanulaceae	Burmeistera smaragdi	NO	South America	Ecuador	-0.35	-79.7167	321.2	0	0	Zygomorphic
Orellana et al., 2005	Lamiaceae	Thymus loscosii	NO	Europe	Spain	41.3003	0.911775	811.7	8.69223	1	Zygomorphic
Parra-Tabla et al., Unpublished	Amaranthaceae	Alternanthera microcephala	NO	North America	Mexico	21.3364	-89.3375	1	0.611	1	Actinomorphic
Parra-Tabla et al., Unpublished	Asteraceae	Bidens pilosa	NO	North America	Mexico	21.3364	-89.3375	1	1.278	1	Actinomorphic
Parra-Tabla et al., Unpublished	Asteraceae	Flaveria linearis	NO	North America	Mexico	21.3364	-89.3375	1	0.258	1	Actinomorphic
Parra-Tabla et al., Unpublished	Verbenaceae	Lantana involucrata	NO	North America	Mexico	21.3364	-89.3375	1	3.5	1	Zygomorphic
Parra-Tabla et al., Unpublished	Asteraceae	Melanthera nivea	NO	North America	Mexico	21.3364	-89.3375	1	0.911	1	Actinomorphic
Parra-Tabla et al., Unpublished	Passifloraceae	Passiflora foetida	NO	North America	Mexico	21.3364	-89.3375	1	0	0	Actinomorphic
Shelby & Peterson, 2015	Malvaceae	Sidalcea hendersonii	NO	North America	United States	48.8465	-122.591	9	2.1	1	Actinomorphic
Tokuda et al., 2015	Balsaminaceae	Impatiens noli-tangere	NO	Asia	Japan	36.2646	137.834	828.8	0	0	Zygomorphic
Tong & Huang, 2016	Orobanchaceae	Pedicularis siphonantha	NO	Asia	China	27.9014	99.6381	3336	0.8	1	Zygomorphic
Daniels, Unpublished	Asteraceae	Achillea millefolium	YES	North America	United States	36.1474	-82.0466	1002.6	0.678571	1	Actinomorphic
Daniels, Unpublished	Fabaceae	Melilotus officinalus	YES	North America	United States	36.1474	-82.0466	1002.6	0.11	1	Zygomorphic
Daniels, Unpublished	Oxalidaceae	Oxalis stricta	YES	North America	United States	36.1474	-82.0466	1002.6	4.48898	1	Actinomorphic
Daniels, Unpublished	Lamiaceae	Prunella vulgaris	YES	North America	United States	36.1474	-82.0466	1002.6	0.5	1	Zygomorphic
Daniels, Unpublished	Fabaceae	Trifolium pratense	YES	North America	United States	36.1474	-82.0466	1002.6	1.30482	1	Zygomorphic
Daniels, Unpublished	Fabaceae	Trifolium repens	YES	North America	United States	36.1474	-82.0466	1002.6	1.72545	1	Zygomorphic
Emer et al., 2015	Asteraceae	Achillea millefolium	YES	Europe	England	51.45	-2.58333	12.1	3.091	1	Actinomorphic
Emer et al., 2015	Convolvulaceae	Convolvulus arvensis	YES	Europe	England	51.45	-2.58333	12.1	4.5	1	Actinomorphic
Emer et al., 2015	Rubiaceae	Galium aparine	YES	Europe	England	51.45	-2.58333	12.1	1.571	1	Actinomorphic
Emer et al., 2015	Lamiaceae	Prunella vulgaris	YES	Europe	England	51.45	-2.58333	12.1	2.444	1	Zygomorphic
Emer et al., 2015	Compositae	Taraxacum officinale	YES	Europe	England	51.45	-2.58333	12.1	7.4	1	Actinomorphic
Emer et al., 2015	Leguminosae	Trifolium pratense	YES	Europe	England	51.45	-2.58333	12.1	1.371	1	Zygomorphic
Emer et al., 2015	Leguminosae	Trifolium repens	YES	Europe	England	51.45	-2.58333	12.1	2.267	1	Zygomorphic
Fang & Huang, 2013	Ranunculaceae	Delphinium yuanum	YES	Asia	China	27.9014	99.6381	3336	0	0	Zygomorphic
Fang & Huang, 2013	Leguminosae	Lotus corniculatus	YES	Asia	China	27.9014	99.6381	3336	0.333333	1	Zygomorphic
Fang & Huang, 2013	Orobanchaceae	Pedicularis cephalantha	YES	Asia	China	27.9014	99.6381	3336	0	0	Zygomorphic
Fang & Huang, 2013	Orobanchaceae	Pedicularis confertiflora	YES	Asia	China	27.9014	99.6381	3336	0	0	Zygomorphic
Fang & Huang, 2013	Orobanchaceae	Pedicularis densispica	YES	Asia	China	27.9014	99.6381	3336	0.933333	1	Zygomorphic
Fang & Huang, 2013	Orobanchaceae	Pedicularis longiflora	YES	Asia	China	27.9014	99.6381	3336	0.133333	1	Zygomorphic
Fang & Huang, 2013	Orobanchaceae	Pedicularis tricolor	YES	Asia	China	27.9014	99.6381	3336	0	0	Zygomorphic
Fang & Huang, 2013	Lamiaceae	Prunella vulgaris	YES	Asia	China	27.9014	99.6381	3336	0.933333	1	Zygomorphic
Fang & Huang, 2013	Lamiaceae	Salvia przewalskii	YES	Asia	China	27.9014	99.6381	3336	2.33333	1	Zygomorphic
Fang & Huang, 2013	Leguminosae	Trifolium pratense	YES	Asia	China	27.9014	99.6381	3336	0	0	Zygomorphic
Fang & Huang, 2013	Leguminosae	Trifolium repens	YES	Asia	China	27.9014	99.6381	3336	0	0	Zygomorphic
Flanagan et al., 2009	Lythraceae	Lythrum salicaria	YES	North America	United States	43.3817	-87.9406	230.7	5.35	1	Actinomorphic
Huang et al., 2015	Ranunculaceae	Delphinium yuanum	YES	Asia	China	27.9014	99.6381	3336	1.375	1	Zygomorphic
Huang et al., 2015	Lamiaceae	Salvia przewalskii	YES	Asia	China	27.9014	99.6381	3336	0.17	1	Zygomorphic
Kearns & Inouye, 1994	Linaceae	Linum lewisii	YES	North America	United States	38.5	-106.5	2760.5	0.88	1	Actinomorphic
Larson et al., 2006	Linaceae	Linum lewisii	YES	North America	United States	46.9667	-103.45	713.8	0.2175	1	Actinomorphic
Larson et al., 2006	Leguminosae	Oxytropis lambertii	YES	North America	United States	46.9667	-103.45	713.8	0.00875	1	Zygomorphic
Larson et al., 2006	Fabaceae	Vicia americana	YES	North America	United States	46.9667	-103.45	713.8	0.395	1	Zygomorphic
McLernon et al., 1996	Fabaceae	Lotus corniculatus	YES	North America	Canada	44.55	-76.35	117	0	0	Zygomorphic
Montgomery & Rathcke, 2011	Asteraceae	Achillea millefolium	YES	North America	United States	42.709	-96.579	407.4	2.8	1	Actinomorphic
Montgomery & Rathcke, 2011	Convolvulaceae	Convolvulus arvensis	YES	North America	United States	42.709	-96.579	407.4	172	1	Actinomorphic
Montgomery & Rathcke, 2011	Rubiaceae	Galium aparine	YES	North America	United States	42.709	-96.579	407.4	1.5	1	Actinomorphic
Montgomery & Rathcke, 2011	Fabaceae	Melilotus officinalus	YES	North America	United States	42.709	-96.579	407.4	2.2	1	Zygomorphic
Montgomery & Rathcke, 2011	Oxalidaceae	Oxalis stricta	YES	North America	United States	42.709	-96.579	407.4	5.4	1	Actinomorphic
Montgomery & Rathcke, 2011	Fabaceae	Oxytropis lambertii	YES	North America	United States	42.709	-96.579	407.4	2.3	1	Zygomorphic
Montgomery & Rathcke, 2011	Asteraceae	Taraxacum officinale	YES	North America	United States	42.709	-96.579	407.4	4.5	1	Actinomorphic
Montgomery & Rathcke, 2011	Fabaceae	Vicia americana	YES	North America	United States	42.709	-96.579	407.4	8.1	1	Zygomorphic
Muchhala, 2006	Campanulaceae	Burmeistera lutosa	YES	South America	Ecuador	0.833333	-78.1167	2093.5	1.11111	1	Zygomorphic
Muchhala, 2006	Campanulaceae	Burmeistera lutosa	YES	South America	Ecuador	-0.0166667	-78.6833	2294.5	52	1	Zygomorphic
Muchhala, 2006	Campanulaceae	Burmeistera multiflora	YES	South America	Ecuador	-0.0166667	-78.6333	2666.5	0.476	1	Zygomorphic
Muchhala, 2006	Campanulaceae	Burmeistera multiflora	YES	South America	Ecuador	0.833333	-78.1167	2093.5	6.652	1	Zygomorphic
Muchhala, 2006	Campanulaceae	Burmeistera multiflora	YES	South America	Ecuador	-0.416667	-79	1860.8	22.909	1	Zygomorphic
Muchhala, 2006	Campanulaceae	Burmeistera sodiroana	YES	South America	Ecuador	-0.416667	-79	1860.8	0	0	Zygomorphic
Muchhala, 2006	Campanulaceae	Burmeistera sodiroana	YES	South America	Ecuador	-0.0166667	-78.6833	2294.5	20.5263	1	Zygomorphic
Muchhala, 2006	Campanulaceae	Burmeistera sodiroana	YES	South America	Ecuador	-0.583333	-77.8833	2085.6	22.97	1	Zygomorphic
Muchhala, 2006	Campanulaceae	Burmeistera succulenta	YES	South America	Ecuador	-0.0166667	-78.6833	2294.5	1.73684	1	Zygomorphic
Muchhala, 2006	Campanulaceae	Burmeistera succulenta	YES	South America	Ecuador	-0.583333	-77.8833	2085.6	4.1428	1	Zygomorphic
Muchhala, 2006	Campanulaceae	Burmeistera succulenta	YES	South America	Ecuador	-0.416667	-79	1860.8	9.31	1	Zygomorphic
Muchhala, 2006	Campanulaceae	Burmeistera succulenta	YES	South America	Ecuador	-0.0166667	-78.6333	2666.5	67.3333	1	Zygomorphic
Tong & Huang, 2016	Orobanchaceae	Pedicularis cephalantha	YES	Asia	China	27.9014	99.6381	3336	0.47	1	Zygomorphic
Tong & Huang, 2016	Orobanchaceae	Pedicularis confertiflora	YES	Asia	China	27.9014	99.6381	3336	0.3	1	Zygomorphic
Tong & Huang, 2016	Orobanchaceae	Pedicularis densispica	YES	Asia	China	27.9014	99.6381	3336	0.025	1	Zygomorphic
Tong & Huang, 2016	Orobanchaceae	Pedicularis longiflora	YES	Asia	China	27.9014	99.6381	3336	0.7	1	Zygomorphic
Tong & Huang, 2016	Orobanchaceae	Pedicularis tricolor	YES	Asia	China	27.9014	99.6381	3336	0.25	1	Zygomorphic
Waites & Agren, 2004	Lythraceae	Lythrum salicaria	YES	Europe	Sweden	63.7833	20.6167	0	0.360833	1	Actinomorphic
